# Supplementary material for: Anthropogenic Factors Are the Major Cause of Hospital Admission of a Threatened Species, the Grey-Headed Flying Fox (Pteropus poliocephalus), in Victoria, Australia
Source: PLoS One. 2015 Jul 24;10(7):e0133638. doi: 10.1371/journal.pone.0133638 (PMC4514772; doi:10.1371/journal.pone.0133638)
Supplement: S1 Appendix — (XLSX) [file pone.0133638.s001.xlsx]

## Sheet: Sheet1
									HS data
									Summary
									Total HS bats	Sex Ratio	Presentation		Alive	Died	Euth	Captivity	Total	Mortality
									218	109.97.12	Netting	95	64	2	25	4	95	0.284211
											Barbed Wire	25	11	1	11	2	25	0.48
											Unknown	44	21	5	17	1	44	0.5
											Heat stress	9	6	2	0	1	9	0.222222
											Electrical wire	9	3	2	3	1	9	0.555556
											Orphan	6	5	0	0	1	6	0
											DOA	3	3	0	0	0	3	0
											Other entanglement	3	1	1	1	0	3	0.666667
											Found on ground	13	9	1	3	0	13	0.307692
											Gun shot	4	0	1	3	0	4	1
											Domestic animal	2	1	0	1	0	2	0.5
											DOA	3	0	3	0	0	3	1
											HBC	2	0	0	2	0	2	1
									TOTAL			218	124	18	66	10	218	0.385321
											135 (65%) Human impact
									Year	Number
									2014	50
									2013	26
									2012	12
									2011	26
									2010	24
									2009	9
									2008	14
									2007	34
									2006	5
									2005	4
									2004	0
									2003	2
									2002	10
									2001	1
									2000	1
									Total	218
									Month	Number
									January	54
									February	33
									March	33
									April	20
									May	13
									June	6
									July	7
									August	10
									September	7
									October	7
									November	12
									December	16
									Total	218
									MZ Data
									Year	Number
									2014	68											Summary
									2013	36											Total MZ bats	Sex Ratio	Presentation		Alive	Died	Euth	Captivity	Total	Mortality
									2012	18											314	165.118.31	Netting	101	53	8	40	0	101	0.475248
									2011	38													Barbed Wire	41	10	5	26	0	41	0.756098
									2010	69													Unknown	84	22	11	51	0	84	0.738095
									2009	10													Sickness	20	7	2	11	0	20	0.65
									2008	13													Electrical wire	20	0	4	16	0	20	1
									2007	17													Other entanglement	2	0	0	2	0	2	1
									2006	5													Domestic animal	6	1	0	5	0	6	0.833333
									2005	5													HBC	11	2	0	9	0	11	0.818182
									2004	0													Caught accidently	15	12	0	3	0	15	0.2
									2003	20													Gun shot	1	0	1	0	0	1	1
									2002	14													Orphaned	4	4	0	0	0	4	0
									2001	1													Aged	7	0	0	7	0	7	1
									2000	0													Window	2	0	0	2	0	2	1
									Total	314											TOTAL			314	111	31	172	0	314	0.646497
									Month	Number
									January	47
									February	45
									March	38
									April	28
									May	20
									June	18
									July	25
									August	15
									September	18
									October	15
									November	11
									December	34
									Total	314
									Combined Data
									Year	Number
									2000	1
									2001	2
									2002	24
									2003	22
									2004	0
									2005	9
									2006	10
									2007	51
									2008	27
									2009	19
									2010	93
									2011	64
									2012	30
									2013	62
									2014	118
									Total	532
									Month	Number
									January	101
									February	78
									March	71
									April	48
									May	33
									June	24
									July	32
									August	25
									September	25
									October	22
									November	23
									December	50
									Total	532
									Male	Female	Unknown
									274	215	43
									Adult	Juvenile
									437	95
										Summary Combined
										Total bats	Sex Ratio	Presentation		Alive	Died	Euth	Captivity	Total	Mortality
										532	274.215.43	Netting	196	117	10	65	4	196	0.382653
												Barbed Wire	66	21	6	37	2	66	0.651515
												Unknown	147	55	20	71	1	147	0.619048
												Heat stress	9	6	2	0	1	9	0.222222
												Electrical wire	29	3	6	19	1	29	0.862069
												Orphan	10	9	0	0	1	10	0
												Other entanglement	20	13	1	6	0	20	0.35
												Gun shot	5	0	2	3	0	5	1
												Domestic animal	8	2	0	6	0	8	0.75
												Sickness	20	7	2	11	0	20	0.65
												Old age	7	0	0	7	0	7	1
												Window	2	0	0	2	0	2	1
												HBC	13	2	0	11	0	13	0.846154
										Total			532	235	49	238	10	532	0.539474
						positive lyssa virus
